# Supplementary material for: Malignant Hyperthermia: An Anesthesiology Simulation Case for Early Anesthesia Providers
Source: MedEdPORTAL. 2017 Mar 7;13:10550. doi: 10.15766/mep_2374-8265.10550 (PMC6342051; doi:10.15766/mep_2374-8265.10550)
Supplement: Supplementary file 1 — A. Simulation Case.docx B. Critical Actions.docx C. Debriefing Materials.docx D. Pre Post Test.docx E. Simulation Course Evaluation.docx [file mep-13-10550-s001.zip]

Archive with 6 entries (6 files):
- _Educational Summary Report_10550.pdf
- A. Simulation Case.docx
- B. Critical Actions.docx
- C. Debriefing Materials.docx
- D. Pre Post Test.docx
- E. Simulation Course Evaluation.docx
